# Supplementary material for: Evaluation of the Diagnostic Capability of Spectralis SD-OCT 8 × 8 Posterior Pole Software with the Grid Tilted at 7 Degrees and Horizontalized in Glaucoma
Source: J Clin Med. 2024 Feb 9;13(4):1016. doi: 10.3390/jcm13041016 (PMC10889121; doi:10.3390/jcm13041016)
Supplement: Supplementary file 1 [file jcm-13-01016-s001.zip]

Archive with 1 entries (1 files):
- jcm-2826127-supplementary.pdf
